# Supplementary material for: Mass Spectral Analyses of Salmonella Myovirus SPN3US Reveal Conserved and Divergent Themes in Proteolytic Maturation of Large Icosahedral Capsids
Source: Viruses. 2023 Mar 10;15(3):723. doi: 10.3390/v15030723 (PMC10052503; doi:10.3390/v15030723)
Supplement: Supplementary file 1 [file viruses-15-00723-s001.zip]

Archive with 1 entries (1 files):
- Supplementary_Material_Scheuch_et_el.xlsx
