# Supplementary material for: Mass Spectral Analyses of Salmonella Myovirus SPN3US Reveal Conserved and Divergent Themes in Proteolytic Maturation of Large Icosahedral Capsids
Source: Viruses. 2023 Mar 10;15(3):723. doi: 10.3390/v15030723 (PMC10052503; doi:10.3390/v15030723)
Supplement: Supplementary file 1 [file viruses-15-00723-s001.zip › Supplementary_Material_Scheuch_et_el.xlsx]

## Sheet: KEY
Table	Table title	Column Header	Column Content Description
S1	Mutations identified from genome sequencing of SPN3US mutant am107 (Mutations were identified using SeqMan NGen assembly (DNASTAR)).	Reference Position	Refers to the nucleotide sequence position in GenBank Accession JN641803.
		P not ref, %	The probability that the called base at this position is not the reference base
		Q call	The Phred-like quality score of the called genotype. It is a measure of the probability that the called genotype is correct.
		DNA change	A “c.” prefix, followed by coordinates taken from the ORF, denotes a change in a coding sequence feature.
		Amino acid change	A “p.” prefix, followed by coordinates taken from the protein, denotes a change in a protein feature.
S2	Mass spectrometry identification of proteins in replicate samples of wild-type (WT) SPN3US phage and head particles (am107)	gp	Gene product
		Locus tag	Locus tag numbers according to GenBank Accession JN641803
		Molecular Weight, kDa	Predicted molecular mass. The predicted mass provided for proteins that undergo cleavage by the prohead protease is for the polypeptide chain after the removal of the propeptide.
		Step Single Sample	Refers to wild-type SPN3US that has undergone purification by a single CsCl step gradient (data previously published in doi: 10.3389/fmicb.2017.02251). PSM, refers to Peptide Spectrum Matches from MuDPIT analyses.
		WT-BD-R1, R2, or R3, PSM	WT-BD-R1, R2, R3, refers to one of the replicate samples of wild-type SPN3US that had undergone purification by step and then bouyant density CsCl gradients. PSM, refers to Peptide Spectrum Matches from MuDPIT analyses.
		Average WT-BD, PSM	Average PSM of the replicate samples "R1-R3" of dual gradient purified wild-type SPN3US
		CV, WT-BD, %	Co-efficient of Variation of the replicate samples "R1-R3" of dual gradient purified wild-type SPN3US, ND indicates not determined.
		Sum WT-BD, PSM	Summed PSM of the replicate samples "R1-R3" of dual gradient purified wild-type SPN3US
		am107-R1, R2, or R3, PSM	Refers to one of the replicate samples (R1, R2, R3) of the SPN3US tail tube mutant am107 that had undergone purification by step and then bouyant density CsCl gradients. PSM, refers to Peptide Spectrum Matches from the MuDPIT analyses.
		Average am107, PSM	Average PSM of the replicate samples "R1-R3" of dual gradient purified SPN3US
		CV, am107, %	Co-efficient of Variation of the replicate samples "R1-R3" of dual gradient purified SPN3US. ND indicates not determined
		Sum am107, PSM	Summed PSM of the replicate samples "R1-R3" of dual gradient purified SPN3US
		Head PSM/WT PSM, %	Virion proteins were assigned as head component based on their identification in 255(am107) in ≥60 % of the numbers of total PSM identified for them in the WT phage. Virion proteins were assigned as tail components if they were identified in 255(am107) in ≤ 4% PSM than in the WT virion. Gp38 was tentatively assigned as a tail protein based on its identification in 255(am107) in ~29% of the PSM id…
		Paralog family	Member of one of the three SPN3US paralog families A, B or C, defined previously in doi: 10.1128/JVI.01492-16.
		Head/Tail	Proteins were assigned as virion components based on their identification in all replicates at an average of ≥3 total PSM
S3	Identification of proteins by mass spectrometry in SPN3US heads from 255(am107).	37-slice Total PSM	Sample of SPN3US tail tube mutant am107 that had undergone purification by step and then bouyant density CsCl gradients. The SDS-PAGE gel lane was excised into 37 slices for mass spectrometry. Total PSM, refers to Peptide Spectrum Matches
S4	Identification of proteins by mass spectrometry in wild-type SPN3US particles after digestion with the althernate enzyme chymotrypsin.	Chymotrypsin, PSM	Sample of wild-type SPN3US (a separate preparation to that used in the WT replicates above) that had undergone purification by step and then bouyant density CsCl gradients. The phage proteins were digested with chymotrypsin prior to mass spectrometry. Total PSM, refers to Peptide Spectrum Matches
		Trypsin, PSM	Sample of wild-type SPN3US (the sample as used for the chymotrypsin digest above above) that had undergone purification by step and then bouyant density CsCl gradients. The phage proteins were digested with trypsin prior to mass spectrometry. Total PSM, refers to Peptide Spectrum Matches
		Chymotrypsin PSM/Trypsin PSM, %	Total number of PSM derived from the chymotrypsin analyses divided by the total number of PSM from the trypsin analyses for that protein shown as a percentage.
S5	Mass spectral sequence coverage of proteins identified in the wild-type (WT) SPN3US and head (am107) particles.	WT-R1, R2 , or R3, %	Refers to the protein sequence coverage of one of the replicate samples (R1-R3) of wild-type SPN3US that had undergone purification by step and then bouyant density CsCl gradients. PSM, refers to Peptide Spectrum Matches
		am107-R1, R2 , or R3, %	Refers to the protein sequence coverage of one of the replicate samples (R1, R2, or R3) of SPN3US tail tube mutant am107 that had undergone purification by step and then bouyant density CsCl gradients. PSM, refers to Peptide Spectrum Matches
S6	Details of SPN3US head proteins	Predicted function	Function of protein noted where known from bioinformatics. The copy numbers of several proteins determined from structural analyses are included in parentheses
		N-terminus processed by gp245 or MAP?	If a protein is cleaved by gp245 the resides N-terminal to the cleavage site are provided. If the protein is cleaved by MAP the second amino acid is provided in parentheses. ND, indicates not enough evidence to make a conclusion re the N-terminus.
		Comment	For proteins whose N-termini are intact, P1' is provided in parentheses. ND, indicates not enough evidence to make a conclusion
			Note if migration of the protein in the SDS-PAGE gel was consistant with the predicted mass of the mature protein, the N-terminus of that protein was intact, the protein had no sequences that conformed to the gp245 cleavage logo and/or any sequences that conformed (most only loosely with AXE) to the gp245 cleavage logo had protein sequence coverage the protein was deemed most likely not cleaved b…

## Sheet: Table S1
Table S1. Mutations identified from genome sequencing of SPN3US mutant am107 (Mutations were identified using SeqMan NGen assembly (DNASTAR)). An asterick indicates an insertion variant that was derived from the wild-type stock of phage that was used to isolate the mutant
Reference Position	Reference Base	Called Base	Impact	Variant, %	P not ref, %	Q call3	Feature Type	Feature Name	DNA Change	Amino Acid Change	Depth
27612	C	T	Non Synonymous	99.7	100	60	CDS	SPN3US_0032	c.394C>T	p.P132S	878
53716	G	A	Synonymous	100	100	60	CDS	SPN3US_0053	c.111G>A	p.Q37Q	914
61708	G	A	Synonymous	100	100	60	CDS	SPN3US_0062	c.519G>A	p.L173L	866
63491	G	A	Synonymous	99.8	100	60	CDS	SPN3US_0064	c.405G>A	p.E135E	795
69613	G	A	Non Synonymous	99.8	100	60	CDS	SPN3US_0074	c.46G>A	p.D16N	755
82224	C	T	Non Synonymous	100	100	60	CDS	SPN3US_0082	c.1498C>T	p.R500C	800
109100	C	T	Non Synonymous	99.8	100	60	CDS	SPN3US_0124	c.2275C>T	p.L759F	823
119591	G	A	Synonymous	100	100	60	CDS	SPN3US_0142	c.690G>A	p.P230P	547
126818	G	A	Synonymous	100	100	60	CDS	SPN3US_0149	c.423G>A	p.L141L	719
130321	G	A	Synonymous	99.2	100	60	CDS	SPN3US_0152	c.570G>A	p.G190G	762
136018	G	A	Synonymous	99.8	100	60	CDS	SPN3US_0156	c.594G>A	p.V198V	792
153287	C	T	Synonymous	99.7	100	60	CDS	SPN3US_0169	c.1659G>A	p.A553A	707
185132	G	A	Non Synonymous	100	100	60	CDS	SPN3US_0210	c.292G>A	p.G98S	1000
200944*	-	T	Insertion	97.2	100	60					698
223871	C	A	Non Synonymous	99.6	100	60	CDS	SPN3US_0250	c.70C>A	p.R24S	886
226689	G	A	Nonsense	99.8	100	60	CDS	SPN3US_0255	c.448C>T	p.Q150.	907
231556	G	A	Synonymous	100	100	60	CDS	SPN3US_0258	c.1398G>A	p.V466V	908
239933*	-	T	Insertion	98.7	100	60					240

## Sheet: Table S2
Table S2. Mass spectrometry identification of proteins in replicate samples of wild-type (WT) SPN3US phage and head particles (am107)
			WT Peptide Spectrum Matches (PSMs)								am107 Peptide Spectrum Matches (PSMs)
			Step CsCl	Step and Bouyant-density CsCl Gradient Purification						Normalized to the total PSM (79677) x100	Step and Bouyant-density CsCl Gradient Purification						Normalized to the total (56774) x100
gp	Locus tag	Molecular Weight (kDa)	Single Sample	R1	R2	R3	Average WT	CV WT, %	Sum WT	79677	R1	R2	R3	Average am107	CV am107, %	Sum am107	56774	Normalized PSMs Head/WT	Paralog Family	Virion Location
8	SPN3US_0008	30.3	32	39	59	50	49.3333	20.304	148	0.18575	56	69	48	57.6667	18.3793	173	0.304717	1.64047		Head
17	SPN3US_0017	15.3	13	40	38	40	39.3333	2.93568	118	0.148098	0	0	0	0	ND	0	0	0		Tail
21	SPN3US_0021	40.7	20	38	29	31	32.6667	14.4668	98	0.122997	43	38	38	39.6667	7.27752	119	0.209603	1.70414		Head
25	SPN3US_0025	14.6	6	12	11	12	11.6667	4.94872	35	0.0439274	0	0	0	0	ND	0	0	0		Tail
26	SPN3US_0026	24.9	0	0	0	0	0	ND	0	0	5	0	0	1.66667	173.205	5	0.00880685	0		Non-virion
28	SPN3US_0028	32	0	6	6	6	6	0	18	0.0225912	9	6	4	6.33333	39.736	19	0.033466	1.48137		Non-virion
33	SPN3US_0033	12.3	0	3	4	7	4.66667	44.6071	14	0.0175709	0	0	0	0	0	0	0	0		Non-virion
37	SPN3US_0037	14.6	5	9	13	10	10.6667	19.5156	32	0.0401622	0	0	0	0	ND	0	0	0		Tail
38	SPN3US_0038	23.2	4	11	8	12	10.3333	20.1452	31	0.0389071	4	3	7	4.66667	44.6071	14	0.0246592	0.633796		Tail
41	SPN3US_0041	31.8	8	14	9	11	11.3333	22.2054	34	0.0426723	23	17	20	20	15	60	0.105682	2.4766		Head
42	SPN3US_0042	49.3	52	106	97	120	107.667	10.7649	323	0.405387	130	123	121	124.667	3.79076	374	0.658752	1.625		Head
43	SPN3US_0043	19	0	3	3	2	2.66667	21.6506	8	0.0100405	4	0	5	3	88.1917	9	0.0158523	1.57883		Non-virion
45	SPN3US_0045	48.2	144	332	324	360	338.667	5.58167	1016	1.27515	351	342	331	341.333	2.93457	1024	1.80364	1.41446		Head
46	SPN3US_0046	16.2	17	80	85	94	86.3333	8.21768	259	0.325062	73	68	65	68.6667	5.88561	206	0.362842	1.11622		Head
47	SPN3US_0047	50.7	110	441	425	447	437.667	2.59843	1313	1.6479	440	390	395	408.333	6.74396	1225	2.15768	1.30935		Head
48	SPN3US_0048	111	125	419	412	413	414.667	0.913008	1244	1.5613	7	7	7	7	0	21	0.0369888	0.0236909		Tail
49	SPN3US_0049	48	7	32	36	46	38	18.9766	114	0.143078	0	0	0	0	ND	0	0	0		Tail
50	SPN3US_0050	25.6	56	314	283	312	303	5.72586	909	1.14086	323	307	312	314	2.6068	942	1.65921	1.45436		Head
51	SPN3US_0051	34.8	81	179	165	164	169.333	4.95266	508	0.637574	171	172	151	164.667	7.19407	494	0.870117	1.36473		Head
52	SPN3US_0052	21	30	156	165	165	162	3.2075	486	0.609963	139	141	117	132.333	10.063	397	0.699264	1.1464		Head
53	SPN3US_0053	31.5	662	2392	2272	2390	2351.33	2.92226	7054	8.85324	2725	2729	2666	2706.67	1.30327	8120	14.3023	1.61549	A	Head
54	SPN3US_0054	30.3	643	1389	1306	1384	1359.67	3.42318	4079	5.11942	1710	1555	1533	1599.33	6.03185	4798	8.45105	1.65078	A	Head
61	SPN3US_0061	58.3	35	94	90	96	93.3333	3.27327	280	0.351419	4	4	2	3.33333	34.641	10	0.0176137	0.0501217		Tail
62	SPN3US_0062	52	44	108	87	105	100	11.3578	300	0.37652	5	6	4	5	20	15	0.0264205	0.0701703		Tail
64	SPN3US_0064	48.8	20	52	60	60	57.3333	8.05605	172	0.215872	0	2	0	0.666667	173.205	2	0.00352274	0.0163187		Tail
74	SPN3US_0074	19.5	40	158	151	155	154.667	2.27062	464	0.582351	146	155	168	156.333	7.07491	469	0.826082	1.41853		Head
75	SPN3US_0075	70.4	1592	6742	6763	6590	6698.33	1.40938	20095	25.2206	6808	6554	6578	6646.67	2.10983	19940	35.1217	1.39258		Head
81	SPN3US_0081	72.3	93	298	286	265	283	5.90222	849	1.06555	277	279	288	281.333	2.08275	844	1.4866	1.39514		Head
82	SPN3US_0082	84.8	36	148	159	154	153.667	3.5841	461	0.578586	2	2	2	2	0	6	0.0105682	0.0182656		Tail
83	SPN3US_0083	20	30	142	150	147	146.333	2.76181	439	0.550975	124	123	127	124.667	1.66979	374	0.658752	1.19561	B	Head
84	SPN3US_0084	32.9	51	132	103	116	117	12.4152	351	0.440529	6	5	3	4.66667	32.7327	14	0.0246592	0.0559763		Tail
86	SPN3US_0086	20.7	0	0	0	2	0.666667	173.205	2	0.00251013	0	0	0	0	ND	0	0	0		Non-virion
91	SPN3US_0091	23.6	13	36	44	44	41.3333	11.1745	124	0.155628	0	0	0	0	ND	0	0	0		Tail
94	SPN3US_0094	41.6	35	53	49	42	48	11.5995	144	0.18073	35	36	30	33.6667	9.54817	101	0.177898	0.984334		Head
95	SPN3US_0095	17.6	15	39	38	46	41	10.6315	123	0.154373	29	29	39	32.3333	17.8562	97	0.170853	1.10675		Head
97	SPN3US_0097	13.8	7	14	12	12	12.6667	9.11606	38	0.0476926	12	10	11	11	9.09091	33	0.0581252	1.21875		Head
98	SPN3US_0098	22.4	10	4	4	5	4.33333	13.3235	13	0.0163159	2	2	4	2.66667	43.3013	8	0.014091	0.863635		Non-virion
100	SPN3US_0100	23.2	0	3	3	4	3.33333	17.3205	10	0.0125507	8	6	5	6.33333	24.1188	19	0.033466	2.66647		Non-virion
108	SPN3US_0108	10.6	0	2	0	0	0.666667	173.205	2	0.00251013	2	2	0	1.33333	86.6025	4	0.00704548	2.80681		Non-virion
109	SPN3US_0109	17.7	40	50	46	43	46.3333	7.57961	139	0.174454	62	67	68	65.6667	4.89525	197	0.34699	1.989		Head
110	SPN3US_0110	12.1	0	3	2	0	1.66667	91.6515	5	0.00627534	3	0	0	1	173.205	3	0.00528411	0.842044		Non-virion
111	SPN3US_0111	11.9	0	3	3	2	2.66667	21.6506	8	0.0100405	0	0	0	0	ND	0	0	0		Non-virion
122	SPN3US_0122	18.8	0	7	7	8	7.33333	7.87296	22	0.0276115	0	0	0	0	ND	0	0	0		Non-virion
123	SPN3US_0123	16.5	7	16	16	23	18.3333	22.0443	55	0.0690287	0	0	0	0	ND	0	0	0		Tail
124	SPN3US_0124	113.7	73	186	185	159	176.667	8.66488	530	0.665186	8	9	3	6.66667	48.2183	20	0.0352274	0.0529587		Tail
138	SPN3US_0138	29.2	35	94	85	103	94	9.57447	282	0.353929	96	116	80	97.3333	18.5312	292	0.51432	1.45317	B	Head
139	SPN3US_0139	29.8	37	80	77	77	78	2.22058	234	0.293686	81	88	80	83	5.25169	249	0.438581	1.49337	B	Head
140	SPN3US_0140	31.4	41	76	66	58	66.6667	13.5277	200	0.251013	64	55	55	58	8.95888	174	0.306478	1.22096	B	Head
141	SPN3US_0141	32.6	306	800	718	721	746.333	6.23058	2239	2.8101	747	778	772	765.667	2.14739	2297	4.04587	1.43976	B	Head
142	SPN3US_0142	30.8	65	130	124	123	125.667	3.01268	377	0.47316	134	142	100	125.333	17.7933	376	0.662275	1.39968	B	Head
143	SPN3US_0143	31.9	118	355	341	342	346	2.2573	1038	1.30276	378	415	363	385.333	6.94578	1156	2.03614	1.56295	B	Head
144	SPN3US_0144	30	83	154	155	138	149	6.40228	447	0.561015	145	152	135	144	5.93334	432	0.760912	1.35631	B	Head
145	SPN3US_0145	50.8	46	60	60	62	60.6667	1.90335	182	0.228422	61	54	60	58.3333	6.49018	175	0.30824	1.34943	B	Head
146	SPN3US_0146	36.9	31	50	38	44	44	13.6364	132	0.165669	35	34	31	33.3333	6.245	100	0.176137	1.06319	B	Head
147	SPN3US_0147	33.7	17	56	49	57	54	8.07204	162	0.203321	57	55	54	55.3333	2.76059	166	0.292387	1.43806	B	Head
148	SPN3US_0148	54.6	53	170	192	203	188.333	8.92183	565	0.709113	155	163	158	158.667	2.54713	476	0.838412	1.18234	B	Head
149	SPN3US_0149	36.2	78	179	152	152	161	9.68227	483	0.606198	124	135	124	127.667	4.97456	383	0.674605	1.11285	B	Head
150	SPN3US_0150	33.8	29	65	54	52	57	12.2807	171	0.214617	50	45	47	47.3333	5.31678	142	0.250114	1.1654	B	Head
151	SPN3US_0151	52.2	25	98	85	84	89	8.77556	267	0.335103	82	75	76	77.6667	4.8746	233	0.410399	1.2247	B	Head
152	SPN3US_0152	36.8	69	148	113	134	131.667	13.3795	395	0.495752	139	166	164	156.333	9.62327	469	0.826082	1.66632	B	Head
153	SPN3US_0153	33.8	26	71	71	65	69	5.02044	207	0.259799	72	72	70	71.3333	1.61874	214	0.376933	1.45086	B	Head
154	SPN3US_0154	50	45	118	106	127	117	9.00483	351	0.440529	95	99	112	102	8.71392	306	0.538979	1.22348	B	Head
155	SPN3US_0155	78.3	55	199	218	209	208.667	4.55482	626	0.785672	140	130	128	132.667	4.84606	398	0.701025	0.892262		Head
156	SPN3US_0156	23.6	0	3	2	3	2.66667	21.6506	8	0.0100405	2	2	0	1.33333	86.6025	4	0.00704548	0.701703		Non-virion
157	SPN3US_0157	24.5	9	3	3	3	3	0	9	0.0112956	2	2	2	2	0	6	0.0105682	0.935604		Non-virion
158	SPN3US_0158	19.9	0	9	8	10	9	11.1111	27	0.0338868	7	11	10	9.33333	22.3036	28	0.0493183	1.45538		Non-virion
159	SPN3US_0159	18.1	0	0	0	3	1	173.205	3	0.0037652	0	0	0	0	ND	0	0	0		Non-virion
160	SPN3US_0160	18.5	175	625	533	592	583.333	7.98999	1750	2.19637	472	580	476	509.333	12.022	1528	2.69137	1.22537	B	Head
163	SPN3US_0163	50.3	0	0	0	0	0	ND	0	0	2	2	0	1.33333	86.6025	4	0.00704548	0		Non-virion
167	SPN3US_0167	43.6	85	277	269	334	293.333	12.0835	880	1.10446	0	3	2	1.66667	91.6515	5	0.00880685	0.0079739		Tail
168	SPN3US_0168	188.1	203	510	564	517	530.333	5.53718	1591	1.99681	3	2	0	1.66667	91.6515	5	0.00880685	0.00441045	C	Tail
169	SPN3US_0169	149	210	551	557	607	571.667	5.37836	1715	2.15244	5	6	5	5.33333	10.8253	16	0.0281819	0.013093	C	Tail
170	SPN3US_0170	135.4	135	358	363	361	360.667	0.697767	1082	1.35798	3	2	3	2.66667	21.6506	8	0.014091	0.0103764	C	Tail
171	SPN3US_0171	47.6	35	85	86	79	83.3333	4.54313	250	0.313767	0	0	2	0.666667	173.205	2	0.00352274	0.0112273		Tail
173	SPN3US_0173	34.6	8	13	14	12	13	7.69231	39	0.0489476	0	0	0	0	ND	0	0	0		Tail
174	SPN3US_0174	12	0	3	3	2	2.66667	21.6506	8	0.0100405	0	0	0	0	ND	0	0	0		Non-virion
176	SPN3US_0176	22.3	0	3	3	3	3	0	9	0.0112956	0	0	2	0.666667	173.205	2	0.00352274	0.311868		Non-virion
178	SPN3US_0178	20	0	2	2	2	2	0	6	0.0075304	0	0	0	0	ND	0	0	0		Non-virion
191	SPN3US_0191	17.9	0	0	2	2	1.33333	86.6025	4	0.00502027	3	3	2	2.66667	21.6506	8	0.014091	2.80681		Non-virion
193	SPN3US_0193	19.9	15	82	64	53	66.3333	22.0705	199	0.249758	40	52	38	43.3333	17.4736	130	0.228978	0.916798		Head
199	SPN3US_0199	22.5	0	0	0	4	1.33333	173.205	4	0.00502027	0	0	2	0.666667	173.205	2	0.00352274	0.701703		Non-virion
202	SPN3US_0202	23.5	32	66	60	74	66.6667	10.5357	200	0.251013	0	0	0	0	ND	0	0	0		Tail
203	SPN3US_0203	51.9	72	228	213	228	223	3.88352	669	0.83964	0	2	0	0.666667	173.205	2	0.00352274	0.00419554		Tail
214	SPN3US_0214	28.1	79	177	244	224	215	15.9976	645	0.809518	234	253	210	232.333	9.27478	697	1.22767	1.51655		Head
218	SPN3US_0218	25.2	27	60	58	62	60	3.33333	180	0.225912	58	61	56	58.3333	4.31419	175	0.30824	1.36442		Head
223	SPN3US_0223	45.3	29	71	66	74	70.3333	5.74614	211	0.264819	0	0	0	0	ND	0	0	0		Tail
225	SPN3US_0225	22.3	14	114	120	107	113.667	5.72411	341	0.427978	108	98	59	88.3333	29.3103	265	0.466763	1.09062		Head
237	SPN3US_0237	19.9	50	85	102	86	91	10.4828	273	0.342633	3	6	3	4	43.3013	12	0.0211364	0.0616882		Tail
238	SPN3US_0238	82.2	46	119	121	108	116	6.03448	348	0.436763	0	3	0	1	173.205	3	0.00528411	0.0120983		Tail
239	SPN3US_0239	259.1	200	521	595	594	570	7.4453	1710	2.14617	0	4	4	2.66667	86.6025	8	0.014091	0.00656564		Tail
240	SPN3US_0240	61.8	33	163	158	179	166.667	6.58179	500	0.627534	189	182	171	180.667	5.02238	542	0.954662	1.52129		Head
241	SPN3US_0241	159.1	189	445	432	448	441.667	1.92564	1325	1.66296	366	370	391	375.667	3.57466	1127	1.98506	1.19369		Head
242	SPN3US_0242	10.5	7	27	32	31	30	8.81917	90	0.112956	28	29	27	28	3.57143	84	0.147955	1.30985		Head
243	SPN3US_0243	54.6	251	554	540	571	555	2.79715	1665	2.08969	676	602	633	637	5.83388	1911	3.36598	1.61076		Head
244	SPN3US_0244	27	12	23	36	46	35	32.9502	105	0.131782	42	42	29	37.6667	19.9262	113	0.199035	1.51033		Head
245	SPN3US_0245	23.4	25	96	107	106	103	5.90559	309	0.387816	99	105	97	100.333	4.1495	301	0.530172	1.36707		Head
246	SPN3US_0246	23.9	22	116	111	95	107.333	10.2202	322	0.404132	127	121	118	122	3.75621	366	0.644661	1.59518		Head
248	SPN3US_0248	21	17	39	37	41	39	5.12821	117	0.146843	42	45	38	41.6667	8.42852	125	0.220171	1.49937		Head
255	SPN3US_0255	32.7	209	529	475	502	502	5.37849	1506	1.89013	10	0	0	3.33333	173.205	10	0.0176137	0.00931877		Tail
256	SPN3US_0256	75.7	669	2666	2507	2438	2537	4.60871	7611	9.55232	51	51	46	49.3333	5.85152	148	0.260683	0.02729		Tail
257	SPN3US_0257	34.2	97	197	171	190	186	7.23313	558	0.700328	192	214	192	199.333	6.37209	598	1.0533	1.50401		Head
258	SPN3US_0258	96.4	76	293	307	290	296.667	3.05857	890	1.11701	0	2	2	1.33333	86.6025	4	0.00704548	0.00630744		Tail
259	SPN3US_0259	61	115	474	456	450	460	2.71522	1380	1.73199	0	0	0	0	ND	0	0	0		Tail
262	SPN3US_0262	52.7	46	97	83	133	104.333	24.7227	313	0.392836	123	103	115	113.667	8.85611	341	0.600627	1.52895		Head

## Sheet: Table S3
Table S3. Identification of proteins by mass spectrometry in SPN3US heads from 255(am107).
gp	Locus tag	Virion Location	Mature Weight, kDa (Proc.)	37-slice Total PSM
8	SPN3US_0008	Head	30.3	194
21	SPN3US_0021	Head	40.7	130
42	SPN3US_0042	Head	49.3	192
45	SPN3US_0045	Head	48.2	899
46	SPN3US_0046	Head	16.2	30
47	SPN3US_0047	Head	50.7	829
50	SPN3US_0050	Head	25.6	694
51	SPN3US_0051	Head	34.8	456
52	SPN3US_0052	Head	21	191
53	SPN3US_0053	Head	31.5	5528
54	SPN3US_0054	Head	30.3	4687
74	SPN3US_0074	Head	19.5	278
75	SPN3US_0075	Head	70.4	10319
81	SPN3US_0081	Head	72.3	480
83	SPN3US_0083	Head	20	158
94	SPN3US_0094	Head	41.6	78
97	SPN3US_0097	Head	13.8	26
109	SPN3US_0109	Head	17.7	106
138	SPN3US_0138	Head	29.2	234
139	SPN3US_0139	Head	29.8	307
140	SPN3US_0140	Head	31.4	152
141	SPN3US_0141	Head	32.6	3133
142	SPN3US_0142	Head	30.8	553
143	SPN3US_0143	Head	31.9	730
144	SPN3US_0144	Head	30	554
145	SPN3US_0145	Head	50.8	187
146	SPN3US_0146	Head	36.9	143
147	SPN3US_0147	Head	33.7	168
148	SPN3US_0148	Head	54.6	358
149	SPN3US_0149	Head	36.2	400
150	SPN3US_0150	Head	33.8	170
151	SPN3US_0151	Head	52.2	168
152	SPN3US_0152	Head	36.8	456
153	SPN3US_0153	Head	33.8	231
154	SPN3US_0154	Head	50	179
155	SPN3US_0155	Head	78.3	225
160	SPN3US_0160	Head	18.5	410
193	SPN3US_0193	Head	19.9	22
214	SPN3US_0214	Head	28.1	587
218	SPN3US_0218	Head	25.2	58
225	SPN3US_0225	Head	22.3	61
240	SPN3US_0240	Head	61.8	283
241	SPN3US_0241	Head	159.1	720
242	SPN3US_0242	Head	10.5	84
243	SPN3US_0243	Head	54.6	1720
244	SPN3US_0244	Head	27	113
245	SPN3US_0245	Head	23.4	100
246	SPN3US_0246	Head	23.9	281
248	SPN3US_0248	Head	21	66
257	SPN3US_0257	Head	34.2	373
262	SPN3US_0262	Head	52.7	175
41	SPN3US_0041	Head	31.8	98
95	SPN3US_0095	Head	17.6	54
5	SPN3US_0005	Non-virion	36.6	4
26	SPN3US_0026	Non-virion	24.9	4
28	SPN3US_0028	Non-virion	32	19
43	SPN3US_0043	Non-virion	19	7
73	SPN3US_0073	Non-virion	58.6	5
98	SPN3US_0098	Non-virion	22.4	6
100	SPN3US_0100	Non-virion	23.2	13
103	SPN3US_0103	Non-virion	24.1	3
104	SPN3US_0104	Non-virion	37.6	3
108	SPN3US_0108	Non-virion	10.6	2
126	SPN3US_0126	Non-virion	10.7	4
156	SPN3US_0156	Non-virion	23.6	5
157	SPN3US_0157	Non-virion	24.5	3
158	SPN3US_0158	Non-virion	19.9	11
161	SPN3US_0161	Non-virion	25.6	4
162	SPN3US_0162	Non-virion	21.9	3
163	SPN3US_0163	Non-virion	50.3	4
176	SPN3US_0176	Non-virion	22.3	2
178	SPN3US_0178	Non-virion	20	2
191	SPN3US_0191	Non-virion	17.9	4
199	SPN3US_0199	Non-virion	22.5	3
201	SPN3US_201	Non-virion	42.7	2
215	SPN3US_215	Non-virion	11.6	3
229	SPN3US_229	Non-virion	39	4
233	SPN3US_237	Non-virion	19.9	5
249	SPN3US_0249	Non-virion	32.7	3
17	SPN3US_0017	Tail	15.3	2
38	SPN3US_0038	Tail	23.2	11
61	SPN3US_0061	Tail	58.3	3
62	SPN3US_0062	Tail	52	8
84	SPN3US_0084	Tail	32.9	18
171	SPN3US_0171	Tail	47.6	5
203	SPN3US_0203	Tail	51.9	3
223	SPN3US_0223	Tail	45.3	2
237	SPN3US_0237	Tail	19.9	3
238	SPN3US_0238	Tail	82.2	3
256	SPN3US_0256	Tail	75.7	81
258	SPN3US_0258	Tail	96.4	2
64	SPN3US_0064	Tail	48.8	6
91	SPN3US_0091	Tail	23.6	2

## Sheet: Table S4
Table S4. Identiification of proteins by mass spectrometry in wild-type SPN3US particles after digestion with the althernate enzyme chymotrypsin.
gp	Locus tag	Mature Weight, kDa (Proc.)	Virion Location	Chymotrypsin, PSM		Trypsin, PSM		Chymotrypsin PSM/Trypsin PSM, %
8	SPN3US_0008	30.3	Head	6		48		12.5
17	SPN3US_0017	15.3	Tail	3		15		20
21	SPN3US_0021	40.7	Head	7		38		18.4211
25	SPN3US_0025	14.6	Tail	0		8		0
28	SPN3US_0028	32	Head	0		8		0
37	SPN3US_0037	14.6	Tail	9		5		180
38	SPN3US_0038	23.2	Tail	0		3		0
41	SPN3US_0041	31.8	Head	8		8		100
42	SPN3US_0042	49.3	Head	7		80		8.75
43	SPN3US_0043	19	Non-virion	0		2		0
45	SPN3US_0045	48.2	Head	15		274		5.47445
46	SPN3US_0046	16.2	Head	31		25		124
47	SPN3US_0047	50.7	Head	22		239		9.20502
48	SPN3US_0048	111	Tail	44		305		14.4262
49	SPN3US_0049	48	Tail	6		20		30
50	SPN3US_0050	25.6	Head	33		153		21.5686
51	SPN3US_0051	34.8	Head	41		151		27.1523
52	SPN3US_0052	21	Head	18		49		36.7347
53	SPN3US_0053	31.5	Head	801		2393		33.4726
54	SPN3US_0054	30.3	Head	349		2309		15.1148
61	SPN3US_0061	58.3	Tail	11		63		17.4603
62	SPN3US_0062	52	Tail	8		69		11.5942
64	SPN3US_0064	48.8	Tail	0		31		0
74	SPN3US_0074	19.5	Head	20		105		19.0476
75	SPN3US_0075	70.4	Head	618		4097		15.0842
81	SPN3US_0081	72.3	Head	30		139		21.5827
82	SPN3US_0082	84.8	Tail	9		90		10
83	SPN3US_0083	20	Head	11		54		20.3704
84	SPN3US_0084	32.9	Tail	53		95		55.7895
86	SPN3US_0086	20.7	Non-virion	0		2		0
91	SPN3US_0091	23.6	Tail	3		21		14.2857
94	SPN3US_0094	41.6	Head	4		29		13.7931
95	SPN3US_0095	17.6	Head	4		15		26.6667
97	SPN3US_0097	13.8	Head	0		10		0
109	SPN3US_0109	17.7	Head	6		32		18.75
122	SPN3US_0122	18.8	Non-virion	0		5		0
123	SPN3US_0123	16.5	Tail	0		2		0
124	SPN3US_0124	113.7	Tail	28		115		24.3478
138	SPN3US_0138	29.2	Head	12		148		8.10811
139	SPN3US_0139	29.8	Head	25		94		26.5957
140	SPN3US_0140	31.4	Head	14		52		26.9231
141	SPN3US_0141	32.6	Head	146		641		22.7769
142	SPN3US_0142	30.8	Head	11		175		6.28571
143	SPN3US_0143	31.9	Head	40		388		10.3093
144	SPN3US_0144	30	Head	53		170		31.1765
145	SPN3US_0145	50.8	Head	6		47		12.766
146	SPN3US_0146	36.9	Head	26		45		57.7778
147	SPN3US_0147	33.7	Head	16		55		29.0909
148	SPN3US_0148	54.6	Head	15		117		12.8205
149	SPN3US_0149	36.2	Head	37		94		39.3617
150	SPN3US_0150	33.8	Head	23		55		41.8182
151	SPN3US_0151	52.2	Head	8		63		12.6984
152	SPN3US_0152	36.8	Head	23		110		20.9091
153	SPN3US_0153	33.8	Head	15		62		24.1935
154	SPN3US_0154	50	Head	21		72		29.1667
155	SPN3US_0155	78.3	Head	37		97		38.1443
158	SPN3US_0158	19.9	Head	0		3		0
160	SPN3US_0160	18.5	Head	68		271		25.0923
167	SPN3US_0167	43.6	Tail	8		185		4.32432
168	SPN3US_0168	188.1	Tail	37		536		6.90299
169	SPN3US_0169	149	Tail	26		439		5.92255
170	SPN3US_0170	135.4	Tail	73		372		19.6237
171	SPN3US_0171	47.6	Tail	4		56		7.14286
173	SPN3US_0173	34.6	Tail	3		12		25
193	SPN3US_0193	19.9	Head	5		25		20
199	SPN3US_0199	22.5	Non-virion	0		3		0
202	SPN3US_0202	23.5	Tail	8		38		21.0526
203	SPN3US_0203	51.9	Tail	19		76		25
214	SPN3US_0214	28.1	Head	49		185		26.4865
218	SPN3US_0218	25.2	Head	15		38		39.4737
223	SPN3US_0223	45.3	Tail	4		52		7.69231
225	SPN3US_0225	22.3	Head	6		24		25
237	SPN3US_0237	19.9	Tail	5		27		18.5185
238	SPN3US_0238	82.2	Tail	25		77		32.4675
239	SPN3US_0239	259.1	Tail	10		416		2.40385
240	SPN3US_0240	61.8	Head	15		78		19.2308
241	SPN3US_0241	159.1	Head	9		525		1.71429
242	SPN3US_0242	10.5	Head	3		22		13.6364
243	SPN3US_0243	54.6	Head	42		600		7
244	SPN3US_0244	27	Head	16		24		66.6667
245	SPN3US_0245	23.4	Head	17		43		39.5349
246	SPN3US_0246	23.9	Head	9		50		18
248	SPN3US_0248	21	Head	12		23		52.1739
255	SPN3US_0255	32.7	Tail	120		612		19.6078
256	SPN3US_0256	75.7	Tail	494		1417		34.8624
257	SPN3US_0257	34.2	Head	51		145		35.1724
258	SPN3US_0258	96.4	Tail	31		223		13.9013
259	SPN3US_0259	61	Tail	63		220		28.6364
262	SPN3US_0262	52.7	Head	0		77		0

## Sheet: Table S5
Table S5. Mass spectral sequence coverage of proteins identified in the wild-type (WT) SPN3US and head (am107) particles.
gp	Locus tag	Mature Molecular Weight, kDa	WT_R1	WT_R2	WT_R3	am107_R1	am107_R2	am107_R3	am107 (37-slice)	Virion Location
5	SPN3US_0005	36.6	0	0	0	0	0	0	0.176	Non-virion
8	SPN3US_0008	30.3	0.709	0.827	0.761	0.803	0.834	0.827	0.893	Head
17	SPN3US_0017	15.3	0.683	0.633	0.576	0	0	0	0.223	Tail
21	SPN3US_0021	40.7	0.568	0.516	0.516	0.541	0.541	0.519	0.5	Head
25	SPN3US_0025	14.6	0.406	0.406	0.406	0	0	0	0	Tail
26	SPN3US_0026	24.9	0	0	0	0.225	0	0	0.189	Non-virion
28	SPN3US_0028	32	0.203	0.235	0.238	0.473	0.21	0.203	0.48	Non-virion
33	SPN3US_0033	12.3	0.218	0.345	0.655	0	0	0	0	Non-virion
37	SPN3US_0037	14.6	0.369	0.585	0.377	0	0	0	0	Tail
38	SPN3US_0038	23.2	0.332	0.425	0.487	0.274	0.168	0.257	0.261	Tail
41	SPN3US_0041	31.8	0.204	0.245	0.245	0.276	0.241	0.303	0.517	Head
42	SPN3US_0042	49.3	0.706	0.688	0.75	0.697	0.688	0.694	0.62	Head
43	SPN3US_0043	19	0.19	0.231	0.128	0.19	0	0.144	0.308	Non-virion
45	SPN3US_0045	48.2	0.629	0.609	0.631	0.656	0.627	0.604	0.649	Head
46	SPN3US_0046	16.2	0.625	0.73	0.724	0.539	0.539	0.539	0.349	Head
47	SPN3US_0047	50.7	0.748	0.719	0.765	0.718	0.666	0.65	0.667	Head
48	SPN3US_0048	111	0.564	0.517	0.493	0.0534	0.0595	0.0746	0	Tail
49	SPN3US_0049	48	0.358	0.373	0.377	0	0	0	0	Tail
50	SPN3US_0050	25.6	0.57	0.43	0.626	0.527	0.455	0.449	0.655	Head
51	SPN3US_0051	34.8	0.693	0.693	0.696	0.705	0.687	0.696	0.754	Head
52	SPN3US_0052	21	0.764	0.759	0.803	0.65	0.626	0.65	0.394	Head
53	SPN3US_0053	31.5	0.724	0.696	0.661	0.733	0.668	0.722	0.731	Head
54	SPN3US_0054	30.3	0.622	0.589	0.648	0.644	0.591	0.627	0.679	Head
61	SPN3US_0061	58.3	0.632	0.565	0.596	0.112	0.124	0.063	0.065	Tail
62	SPN3US_0062	52	0.628	0.672	0.573	0.142	0.16	0.0941	0.199	Tail
64	SPN3US_0064	48.8	0.648	0.7	0.7	0	0.0451	0	0.172	Tail
74	SPN3US_0074	19.5	0.673	0.622	0.699	0.597	0.622	0.622	0.0803	Non-virion
75	SPN3US_0075	70.4	0.782	0.773	0.788	0.786	0.801	0.797	0.699	Head
81	SPN3US_0081	72.3	0.598	0.591	0.595	0.585	0.604	0.599	0.829	Head
82	SPN3US_0082	84.8	0.482	0.662	0.609	0.0245	0.0245	0.0245	0.59	Head
83	SPN3US_0083	20	0.568	0.568	0.503	0.503	0.503	0.454	0.454	Head
84	SPN3US_0084	32.9	0.647	0.536	0.553	0.193	0.193	0.132	0.444	Tail
86	SPN3US_0086	20.7	0	0	0.085	0	0	0	0
91	SPN3US_0091	23.6	0.662	0.662	0.662	0	0	0	0.125	Tail
94	SPN3US_0094	41.6	0.495	0.487	0.427	0.432	0.474	0.44	0.487	Head
95	SPN3US_0095	17.6	0.682	0.726	0.777	0.643	0.484	0.732	0.51	Head
97	SPN3US_0097	13.8	0.551	0.412	0.493	0.566	0.493	0.471	0.559	Head
98	SPN3US_0098	22.4	0.213	0.238	0.282	0.114	0.114	0.257	0.327	Non-virion
100	SPN3US_0100	23.2	0.112	0.158	0.195	0.295	0.282	0.257	0.299	Non-virion
103	SPN3US_0103	24.1	0	0	0	0	0	0	0.122	Non-virion
104	SPN3US_0104	37.6	0	0	0	0	0	0	0.107	Non-virion
108	SPN3US_0108	10.6	0.263	0	0	0.263	0.263	0	0.263	Non-virion
109	SPN3US_0109	17.7	0.934	0.934	0.934	0.934	0.934	0.934	0.699	Head
110	SPN3US_0110	12.1	0.22	0.22	0	0.321	0	0	0	Non-virion
111	SPN3US_0111	11.9	0.166	0.166	0.0963	0	0	0	0	Non-virion
122	SPN3US_0122	18.8	0.28	0.24	0.28	0	0	0	0	Non-virion
123	SPN3US_0123	16.5	0.657	0.614	0.614	0	0	0	0	Tail
124	SPN3US_0124	113.7	0.53	0.536	0.477	0.0924	0.0944	0.0378	0	Tail
126	SPN3US_0126	10.7	0	0	0	0	0	0	0.265	Non-virion
138	SPN3US_0138	29.2	0.781	0.781	0.781	0.832	0.781	0.781	0.832	Head
139	SPN3US_0139	29.8	0.636	0.714	0.682	0.636	0.725	0.682	0.657	Head
140	SPN3US_0140	31.4	0.487	0.553	0.526	0.636	0.642	0.649	0.573	Head
141	SPN3US_0141	32.6	0.968	0.958	0.958	0.854	0.893	0.958	0.896	Head
142	SPN3US_0142	30.8	0.808	0.808	0.808	0.808	0.808	0.808	0.815	Head
143	SPN3US_0143	31.9	0.74	0.834	0.936	0.848	0.861	0.922	0.949	Head
144	SPN3US_0144	30	0.638	0.717	0.67	0.656	0.652	0.638	0.815	Head
145	SPN3US_0145	50.8	0.531	0.596	0.596	0.596	0.449	0.553	0.408	Head
146	SPN3US_0146	36.9	0.475	0.549	0.451	0.389	0.537	0.389	0.549	Head
147	SPN3US_0147	33.7	0.5	0.474	0.503	0.503	0.539	0.477	0.694	Head
148	SPN3US_0148	54.6	0.684	0.692	0.711	0.704	0.696	0.672	0.565	Head
149	SPN3US_0149	36.2	0.808	0.688	0.676	0.676	0.676	0.697	0.751	Head
150	SPN3US_0150	33.8	0.39	0.546	0.546	0.39	0.546	0.426	0.558	Head
151	SPN3US_0151	52.2	0.703	0.685	0.793	0.712	0.554	0.53	0.536	Head
152	SPN3US_0152	36.8	0.856	0.856	0.856	0.856	0.82	0.856	0.871	Head
153	SPN3US_0153	33.8	0.422	0.595	0.595	0.618	0.555	0.631	0.807	Head
154	SPN3US_0154	50	0.792	0.722	0.724	0.765	0.638	0.622	0.57	Head
155	SPN3US_0155	78.3	0.721	0.797	0.764	0.709	0.714	0.698	0.622	Head
156	SPN3US_0156	23.6	0.17	0.119	0.17	0.101	0.119	0	0.165	Non-virion
157	SPN3US_0157	24.5	0.161	0.157	0.0829	0.115	0.0829	0.0829	0.129	Non-virion
158	SPN3US_0158	19.9	0.351	0.368	0.454	0.339	0.489	0.489	0.397	Non-virion
159	SPN3US_0159	18.1	0	0	0.247	0	0	0	0	Non-virion
160	SPN3US_0160	18.5	0.887	0.812	0.887	0.876	0.919	0.887	0.903	Head
161	SPN3US_0161	18.5	0	0	0	0	0	0	0.177	Non-virion
162	SPN3US_0162	25.6	0	0	0	0	0	0	0.0991	Non-virion
163	SPN3US_0163	50.3	0	0	0	0.0487	0.0465	0	0.0642	Non-virion
167	SPN3US_0167	43.6	0.899	0.874	0.899	0	0.096	0.0609	0	Tail
168	SPN3US_0168	188.1	0.485	0.46	0.452	0.0189	0.0109	0	0	Tail
169	SPN3US_0169	149	0.504	0.516	0.514	0.0458	0.0487	0.0451	0	Tail
170	SPN3US_0170	135.4	0.582	0.481	0.505	0.0216	0.0144	0.0248	0	Tail
171	SPN3US_0171	47.6	0.547	0.547	0.526	0	0	0.0708	0.0637	Tail
173	SPN3US_0173	34.6	0.36	0.344	0.373	0	0	0	0	Non-virion
174	SPN3US_0174	12	0.241	0.241	0.241	0	0	0	0	Non-virion
176	SPN3US_0176	22.3	0.127	0.127	0.127	0	0	0.0798	0.0798	Non-virion
178	SPN3US_0178	20	0.134	0.134	0.134	0	0	0	0.134	Non-virion
191	SPN3US_0191	17.9	0	0.0973	0.124	0.13	0.227	0.114	0.205	Non-virion
193	SPN3US_0193	19.9	0.68	0.56	0.68	0.56	0.68	0.566	0.32	Head
199	SPN3US_0199	22.5	0	0	0.161	0	0	0.117	0.19	Non-virion
201	SPN3US_201	42.7	0	0	0	0	0	0	0.0479	Non-virion
202	SPN3US_0202	23.5	0.763	0.715	0.763	0	0	0	0	Tail
203	SPN3US_0203	51.9	0.517	0.496	0.566	0	0.066	0	0.0851	Tail
214	SPN3US_0214	28.1	0.77	0.669	0.77	0.799	0.818	0.77	0.636	Head
215	SPN3US_215	11.6	0	0	0	0	0	0	0.119	Non-virion
218	SPN3US_0218	25.2	0.508	0.458	0.534	0.424	0.588	0.5	0.441	Head
223	SPN3US_0223	45.3	0.787	0.65	0.671	0	0	0	0.0671	Tail
225	SPN3US_0225	22.3	0.698	0.698	0.698	0.698	0.703	0.73	0.428	Head
229	SPN3US_229	39	0	0	0	0	0	0	0.106	Non-virion
233	SPN3US_237	19.9	0	0	0	0	0	0	0.286	Non-virion
237	SPN3US_0237	19.9	0.724	0.714	0.724	0.162	0.308	0.205	0.184	Tail
238	SPN3US_0238	82.2	0.586	0.599	0.621	0	0.0305	0	0.0464	Tail
239	SPN3US_0239	259.1	0.612	0.598	0.589	0	0.0198	0.016	0	Tail
240	SPN3US_0240	61.8	0.703	0.733	0.76	0.755	0.733	0.716	0.549	Head
241	SPN3US_0241	159.1	0.651	0.61	0.583	0.532	0.481	0.527	0.453	Head
242	SPN3US_0242	10.5	0.676	0.755	0.755	0.755	0.755	0.539	0.539	Head
243	SPN3US_0243	54.6	0.704	0.737	0.762	0.747	0.719	0.719	0.729	Head
244	SPN3US_0244	27	0.336	0.369	0.422	0.422	0.369	0.328	0.336	Head
245	SPN3US_0245	23.4	0.404	0.404	0.46	0.445	0.434	0.357	0.276	Head
246	SPN3US_0246	23.9	0.799	0.799	0.734	0.869	0.869	0.841	0.715	Head
248	SPN3US_0248	21	0.58	0.58	0.58	0.58	0.585	0.406	0.396	Head
249	SPN3US_0249	32.7	0	0	0	0	0	0	0.148	Non-virion
255	SPN3US_0255	32.7	0.814	0.773	0.784	0.12	0	0	0	Tail
256	SPN3US_0256	75.7	0.931	0.922	0.922	0.388	0.478	0.42	0.504	Tail
257	SPN3US_0257	34.2	0.601	0.601	0.601	0.601	0.574	0.574	0.66	Head
258	SPN3US_0258	96.4	0.662	0.62	0.594	0	0.0237	0.0273	0	Tail
259	SPN3US_0259	61	0.75	0.714	0.782	0	0	0	0.0273	Tail
262	SPN3US_0262	52.7	0.574	0.563	0.608	0.593	0.591	0.617	0.476	Head

## Sheet: Table S6
Table S6. Details of SPN3US head proteins
gp	Locus tag	Molecular Weight, kDa (Proc.)	Paralog family	Predicted function	N-terminus processed by gp245 or MAP?	Comment
8	SPN3US_0008	30.3			No	N-terminus is intact (P1' is N). Unlikely cleaved by gp245 as lacks sequences conforming to the gp245 cleavage motif
21	SPN3US_0021	40.7			No	N-terminus is intact (P1' is F). Has a sequence that weakly conforms to the gp245 cleavage motif but not enough sequence coverage to assess. Protein migrates as expected relative to its predicted mass.
41	SPN3US_0041	31.8		Revised, previously assigned as tail protein	ND	Unlikely cleaved by gp245 as sequence which weakly conforms to the gp245 cleavage motif has sequence coverage
42	SPN3US_0042	49.3		vRNAP subunit	No	N-terminus is intact (P1' is N). Unlikely cleaved by gp245 based on sequence coverage and gel migration.
45	SPN3US_0045	48.2			gp245 (ASE-20)	Unlikely cleaved by gp245 based on sequence coverage, including over sequences that loosely fit the gp245 cleavage logo
46	SPN3US_0046	16.2			ND	Unlikely cleaved by gp245 based on sequence coverage, including over sequence that loosely fit the gp245 cleavage logo
47	SPN3US_0047	50.7			gp245 (AVE-79, ALE-111) and MAP (P1' is S)
50	SPN3US_0050	25.6			gp245 (ATE-127)
51	SPN3US_0051	34.8			MAP (P1' is P)	Unlikely cleaved by gp245 as sequence which somewhat conforms to the gp245 cleavage motif has sequence coverage
52	SPN3US_0052	21			No	N-terminus is intact (P1' is F).Unlikely cleaved by gp245 as lacks sequences conforming to the gp245 cleavage motif
53	SPN3US_0053	31.5	A	High abundance protein	gp245 (AQE-95 and AQE-125)
54	SPN3US_0054	30.3	A	High abundance protein	gp245 (ARE-137)
74	SPN3US_0074	19.5			ND	Unlikely cleaved by gp245, migrates as expected. The 4 residue predicted tryptic peptide on N-terminus (no sequence coverage) would be unlikely to be identified in these analyses.
75	SPN3US_0075	70.4		Major capsid (1615 copies)	gp245 (ATE-130)
81	SPN3US_0081	72.3		Portal (12 copies)	gp245 (ATE-161, AQE-254)	N-terminus not cleaved by MAP (P1' is E)
83	SPN3US_0083	20	B		ND	Unlikely cleaved by gp245 as lacks sequences conforming to the gp245 cleavage motif
94	SPN3US_0094	41.6			gp245? (ALE-22, ARE-51 and/or AME-60)	Possible cleavage by gp245 based on gel migration. Contains sequences conforming to the gp245 cleavage motif with no sequence coverage.
95	SPN3US_0095	17.6			No	N-terminus is intact (P1' is K). Unlikely cleaved by gp245 as lacks sequences conforming to the gp245 cleavage motif
97	SPN3US_0097	13.8			ND	Unlikely cleaved by gp245 as lacks sequences conforming to the gp245 cleavage motif
109	SPN3US_0109	17.7			ND	Unlikely cleaved by gp245 as lacks sequences conforming to the gp245 cleavage motif
138	SPN3US_0138	29.2	B		ND	Unlikely cleaved by gp245 as lacks sequences conforming to the gp245 cleavage motif
139	SPN3US_0139	29.8	B		MAP (P1' is S)	Unlikely cleaved by gp245 as lacks sequences conforming to the gp245 cleavage motif. Note, new start site identified at nucleotide residue 116201 (GenBank Accession JN641803.1)
140	SPN3US_0140	31.4	B		MAP (P1' is P)	Unlikely cleaved by gp245 as lacks sequences conforming to the gp245 cleavage motif
141	SPN3US_0141	32.6	B	High abundance protein	ND	Unlikely cleaved by gp245 as lacks sequences conforming to the gp245 cleavage motif
142	SPN3US_0142	30.8	B		MAP (P1' is A)	Unlikely cleaved by gp245 as lacks sequences conforming to the gp245 cleavage motif
143	SPN3US_0143	31.9	B		MAP (P1' is A)	Unlikely cleaved by gp245 as lacks sequences conforming to the gp245 cleavage motif
144	SPN3US_0144	30	B		No	N-terminus is intact (P1' is I). Unlikely cleaved by gp245 as lacks sequences conforming to the gp245 cleavage motif
145	SPN3US_0145	50.8	B		ND	Unlikely cleaved by gp245 as lacks sequences conforming to the gp245 cleavage motif
146	SPN3US_0146	36.9	B		ND	Unlikely cleaved by gp245 as lacks sequences conforming to the gp245 cleavage motif
147	SPN3US_0147	33.7	B		ND	Unlikely cleaved by gp245 as sequence which somewhat conforms to the gp245 cleavage motif has sequence coverage
148	SPN3US_0148	54.6	B		MAP (P1' is G)	Unlikely cleaved by gp245 as lacks sequences conforming to the gp245 cleavage motif
149	SPN3US_0149	36.2	B		MAP (P1' is A)	Unlikely cleaved by gp245 as sequence which somewhat conforms to the gp245 cleavage motif has sequence coverage
150	SPN3US_0150	33.8	B		MAP (P1' is P)	Unlikely cleaved by gp245 as lacks sequences conforming to the gp245 cleavage motif
151	SPN3US_0151	52.2	B		MAP (P1' is G)	Unlikely cleaved by gp245 as sequence which somewhat conforms to the gp245 cleavage motif has ssequence coverage
152	SPN3US_0152	36.8	B		ND	Unlikely cleaved by gp245 as lacks sequences conforming to the gp245 cleavage motif
153	SPN3US_0153	33.8	B		ND	Unlikely cleaved by gp245 as lacks sequences conforming to the gp245 cleavage motif
154	SPN3US_0154	50	B		ND	Unlikely cleaved by gp245 as sequence which somewhat conforms to the gp245 cleavage motif has sequence coverage
155	SPN3US_0155	78.3			MAP (P1' is S)	Unlikely cleaved by gp245 as sequences which somewhat conformsto the gp245 cleavage motif have sequence coverage
160	SPN3US_0160	18.5	B	High abundance protein	ND	Unlikely cleaved by gp245 as sequence which somewhat conforms to the gp245 cleavage motif has sequence coverage
193	SPN3US_0193	19.9			ND	Unlikely cleaved by gp245 as lacks sequences conforming to the gp245 cleavage motif
214	SPN3US_0214	28.1			No	N-terminus not cleaved by MAP (P1' is N). Unlikely cleaved by gp245 as sequence which somewhat conforms to the gp245 cleavage motif has sequence coverage
218	SPN3US_0218	25.2		vRNAP subunit	ND	Unlikely cleaved by gp245 as lacks sequences conforming to the gp245 cleavage motif
225	SPN3US_0225	22.3			gp245 (ARE-24)
240	SPN3US_0240	61.8		vRNAP subunit	ND	Unlikely cleaved by gp245 as sequences which somewhat conformsto the gp245 cleavage motif have sequence coverage
241	SPN3US_0241	159.1		vRNAP subunit	ND	Unlikely cleaved by gp245 as lacks sequences conforming to the gp245 cleavage motif
242	SPN3US_0242	10.5			No	N-terminus is intact (P1' is G). Has a sequence that weakly conforms to the gp245 cleavage motif but not enough sequence coverage to assess. Protein migrates as expected relative to its predicted mass.
243	SPN3US_0243	54.6			No	N-terminus is intact (P1' is I), Unlikely cleaved by gp245 as sequence which somewhat conforms to the gp245 cleavage motif has sequence coverage
244	SPN3US_0244	27		vRNAP subunit	MAP (P1' is S)	Unlikely cleaved by gp245 as sequences which somewhat conform to the gp245 cleavage motif have sequence coverage.
245	SPN3US_0245	23.4		Prohead protease	gp245 (AQE-203)	Cleavage removes a C-terminal propeptide
246	SPN3US_0246	23.9			MAP (P1' is A)	Unlikely cleaved by gp245 as sequences which somewhat conform to the gp245 cleavage motif have sequence coverage.
248	SPN3US_0248	21			No	N-terminus is intact (P1' is F). Unlikely cleaved by gp245 as lacks sequences conforming to the gp245 cleavage motif
257	SPN3US_0257	34.2			MAP (P1' is A)	Unlikely cleaved by gp245 as sequence which somewhat conforms to the gp245 cleavage motif has sequence coverage
262	SPN3US_0262	52.7			ND	Possible cleavage by gp245 based on gel migration. Contains sequence conforming to the gp245 cleavage motif with no sequence coverage.
